# Supplementary material for: Effectiveness of Epoxy Coating Modified with Yttrium Oxide Loaded with Imidazole on the Corrosion Protection of Steel
Source: Nanomaterials (Basel). 2021 Sep 3;11(9):2291. doi: 10.3390/nano11092291 (PMC8469726; doi:10.3390/nano11092291)
Supplement: Supplementary file 1 [file nanomaterials-11-02291-s001.zip]

Archive with 1 entries (1 files):
- nanomaterials-1332433-supplementary.pdf
